# Supplementary material for: Conserved expression of vertebrate microvillar gene homologs in choanocytes of freshwater sponges
Source: EvoDevo. 2016 Jul 12;7:13. doi: 10.1186/s13227-016-0050-x (PMC4942974; doi:10.1186/s13227-016-0050-x)
Supplement: Supplementary file 2 — 10.1186/s13227-016-0050-x Expression data for microvillar genes homologs in both Ephydatia species. Summary of gene expression results for microvillar genes in Ephydatia muelleri and Ephydatia fluviatilis [data from 49]. [file 13227_2016_50_MOESM2_ESM.xlsx]

## Sheet: Sheet1
	Ephydatia muelleri				Ephydatia fluviatilis
Cadherins	T-PEP ID	T-CDS ID	EdgeR logFC	Sleuth -b (~logFC)	Eflu IDs	RPKM in choanocytes	enriched in choanocytes?
CDH1 (classical 1)	m.149026	comp66548_c0_seq3	-2.61	-6.22	m.11340	5.57	Y
CDH2 (classical 2)	m.46898	comp60223_c0_seq2	-1.59	-1.09	m.10634	5.92	N
CDH3 (hedgling 1)	m.249494	comp68427_c0_seq1	-0.19	-0.12	m.5376	0.87	N
CDH4 (hedgling 2)	m.260952	comp68560_c0_seq3	-0.14	-0.03	m.35303	0.49	N
CDH5 (complete)	m.277210	comp68764_c1_seq1	-3.27	-2.26	m.16479	27.37	Y
CDH6 (complete)	m.281382	comp68816_c0_seq1	-2.57	-1.78	no homolog	no homolog	no homolog
CDH7 (complete)	m.16813	comp46992_c0_seq3	-0.24	-2.44	no homolog	no homolog	no homolog
CDH8 (complete)	m.153698	comp66651_c0_seq12	-0.56	-0.39	m.26339	22.4	N
CDH9 (partial)	m.219148	comp67948_c0_seq2	-3.91	-2.72	m.19385	35.91	Y
CDH10 (partial)	m.246103	comp68360_c0_seq2	-3.24	-2.23	m.25435	23.03	Y
Myosins
Myosin I-a/b	m.55951	comp61466_c1_seq1	-1.31	-0.92	m.20000	1.9	Y
Myosin I-c/h	m.62235	comp62239_c0_seq4	-0.64	-0.43	m.16649	73.32	Y
Myosin I-d/g	m.8782	comp34150_c0_seq1	-4.37	-3.08	m.4884	367.71	Y
Myosin I-d/g	m.3987	comp21936_c0_seq1	-0.09	-0.05	m.14961	16.55	N
Myosin I-f	m.284741	comp69671_c0_seq1	-0.21	-0.14	m.19518	171.61	N
Myosin II-smooth	m.68713	comp62846_c0_seq1	-0.24	-0.16	m.4927	50.32	N
Myosin II-striated	m.68719	comp62846_c0_seq2	-0.26	-0.16	m.4907	34.63	N
Myosin III	m.78527	comp63764_c0_seq2	-3.41	-2.37	m.456	47.56	Y
Myosin III	m.93809	comp64591_c0_seq12	0.29	0	no homolog	no homolog	no homolog
Myosin III-like	m.91658	comp64489_c0_seq3	N.S.	-0.28	m.35942	0.16	N
Myosin V	m.9959	comp36471_c0_seq1	-0.64	-0.44	m.31391	8.57	Y
Myosin VI	m.68252	comp62799_c0_seq1	0	-0.01	m.6233	21.13	N
Myosin VII	m.76454	comp63599_c0_seq1	-2.98	-2.12	m.4914	283.75	Y
Myosin X	m.3749	comp21626_c0_seq1	0.15	0.12	m.16985	1.45	N
Myosin X	m.36542	comp57820_c0_seq1	0.15	0.12	m.25312	6.29	N
Myosin XV	m.92171	comp64501_c0_seq11	-1.22	-0.84	m.21986	7.03	Y
Myosin XVIII	m.98363	comp64800_c0_seq2	-0.47	-0.31	m.28008	8.78	N
Myosin XX	m.39569	comp58627_c0_seq2	-0.07	0.07	m.28177	17.38	N
Myosin XXII	m.8513	comp33460_c0_seq1	-3.31	-2.29	no homolog	no homolog	no homolog
radixin	m.284092	comp68976_c0_seq1	-0.59	-0.41	m.9823	1305.22	N
ezrin	m.15323	comp44704_c0_seq1	-0.43	-0.3	m.11514	26.65	N
Harmonin	m.38339	comp58285_c0_seq2	-1.39	-0.95	m.34846	18.56	Y
Whirlin	m.40917	comp58974_c0_seq1	-3.7	-2.61	no homolog	no homolog	no homolog
Whirlin	m.69020	comp62877_c1_seq1	-2.87	-2	no homolog	no homolog	no homolog
USH1G/ANKS4B	m.32978	comp56506_c0_seq1	-2.65	-1.8	m.34079	90.66	Y
Villin	m.284592	comp69492_c0_seq1	-2.29	-1.57	m.15216	773.9	Y
Fascin	m.284064	comp68946_c0_seq1	-0.55	-0.36	m.25365	2614.02	N
Fimbrin/Plastin	m.37546	comp58097_c0_seq1	-0.06	-0.04	m.32909	1346.31	N
Espin 1	m.10195	comp36780_c0_seq1	-3.34	-2.47	m.32424	94.26	Y
Espin 2	m.53912	comp61249_c0_seq1	-2.42	-1.69	m.25960	44.49	Y
Espin 3	m.121754	comp65763_c1_seq6	-1.05	-0.64	m.28422	10.82	Y
Espin 4	m.287087	comp85908_c0_seq1	-3.3	-2.34	m.21355	26.8	Y
Calmodulin	m.283939	comp68858_c0_seq1	-0.3	-0.21	m.19947	42.78	N
Calmodulin-like	m.70635	comp63108_c0_seq5	-4.72	-3.5	m.6302	28.52	Y
Non-erethrocyte spectrin	m.156607	comp66724_c0_seq9	-1.05	-2.16	m.25347	14.91	Y
Non-erethrocyte spectrin	m.10565	comp37389_c0_seq1	-1.61	-1.11	m.7959	7.62	N
EPS8	m.79074	comp63799_c0_seq2	-3.28	-2.3	m.14988	17.79	Y
EBP50	m.27090	comp54312_c0_seq1	-2.13	-1.5	m.29617	1.89	N
Usherin	m.79524	comp63844_c0_seq2	-3.94	-2.76	m.21863	8.71	Y
VLGR1	m.19492	comp49556_c0_seq1	-3.59	-2.52	m.6326	24.4	Y
Glycocalyx mucins
Muc3	no homolog	no homolog	no homolog	no homolog	no homolog	no homolog	no homolog
Muc12	no homolog	no homolog	no homolog	no homolog	no homolog	no homolog	no homolog
Muc17	no homolog	no homolog	no homolog	no homolog	no homolog	no homolog	no homolog
CLIC5	no homolog	no homolog	no homolog	no homolog	no homolog	no homolog	no homolog
Xirp2	no homolog	no homolog	no homolog	no homolog	no homolog	no homolog	no homolog
stereocilin	no homolog	no homolog	no homolog	no homolog	no homolog	no homolog	no homolog
taperin	no homolog	no homolog	no homolog	no homolog	no homolog	no homolog	no homolog
Cordon-Bleu	no homolog	no homolog	no homolog	no homolog	no homolog	no homolog	no homolog
moesin	no homolog	no homolog	no homolog	no homolog	no homolog	no homolog	no homolog
